# Supplementary material for: Pregnancy and Birth Outcomes during the Early Months of the COVID-19 Pandemic: The MOACC-19 Cohort
Source: Int J Environ Res Public Health. 2021 Oct 18;18(20):10931. doi: 10.3390/ijerph182010931 (PMC8535818; doi:10.3390/ijerph182010931)
Supplement: Supplementary file 1 [file ijerph-18-10931-s001.zip]

Archive with 1 entries (1 files):
- ijerph-1366593-supplementary.pdf
